# Supplementary material for: Leaf Induction Impacts Behavior and Performance of a Pollinating Herbivore
Source: Front Plant Sci. 2021 Dec 17;12:791680. doi: 10.3389/fpls.2021.791680 (PMC8718909; doi:10.3389/fpls.2021.791680)
Supplement: Supplementary Table 1 — Volatile compounds and class, retention time (RT) for the GC-MS and GC-FID, Kovat’s index (KI), evidence for volatile identification*, and normalized peak area ± standard error for plant anti-herbivore resistance treatment [control (C) or induced with jasmonic acid (JA)], and time of day (day or night) broken down by Nicotiana species. GC-FID peak areas were normalized by dividing by the peak area of the tridecane internal standard. Bold values indicate significant differences between control/induced or day/night emissions from the indicator value indices and asterisks indicate significant differences after corrections for false discovery rate (P < 0.05). [file Table_1.XLSX]

## Sheet: SI_Table1_v2
Supplementary Table 1. Volatile compounds and class, retention time (RT) for the GC-MS and GC-FID, Kovat's index (KI), evidence for volatile identification*, and normalized peak area ± standard error for plant anti-herbivore resistance treatment [control (C) or induced with jasmonic acid (JA)], and time of day (day or night) broken down by Nicotiana species. GC-FID peak areas were normalized by d…
					Constitutive and inducible volatile compounds								Day and night volatile compounds
					N. excelsior		N. obtusifolia		N. repanda		N. sylvestris		N. excelsior		N. obtusifolia		N. repanda		N. sylvestris
compound, class	RT-MS (min)	RT-FID (min)	KI	Evidence	C mean ± SE (N=8)	JA mean ± SE (N=8)	C mean ± SE (N=8)	JA mean ± SE (N=9)	C mean ± SE (N=10)	JA mean ± SE (N=10)	C mean ± SE (N=10)	JA mean ± SE (N=10)	AM mean ± SE (N=10)	PM mean ± SE (N=6)	AM mean ± SE (N=11)	PM mean ± SE (N=6)	AM mean ± SE (N=14)	PM mean ± SE (N=6)	AM mean ± SE (N=12)	PM mean ± SE (N=8)
ALIPHATICS
unknown methyl ester 1	6.603	6.68-6.9	1131	NA	0.00031 ± 0.00031	0 ± 0	0.06331 ± 0.0119	0.05789 ± 0.01242	0 ± 0	0 ± 0	0 ± 0	0 ± 0	0.00025 ± 0.00025	0 ± 0	0.06357 ± 0.01217	0.05472 ± 0.00922	0 ± 0	0 ± 0	0 ± 0	0 ± 0
4-methyl-1-pentanol	9.738	10.03	1325	3	0 ± 0	0 ± 0	0.00359 ± 0.00087	0.00583 ± 0.00155	0 ± 0	0 ± 0	0 ± 0	0 ± 0	0 ± 0	0 ± 0	0.00574 ± 0.00132	0.003 ± 0.00073	0 ± 0	0 ± 0	0 ± 0	0 ± 0
unknown similar to Methyl linoleate	23.4	23.18-23.41	2604	NA	0.01376 ± 0.00434	0.1125 ± 0.05586*	0 ± 0	0 ± 0	0 ± 0	0.00083 ± 0.00083	0 ± 0	0 ± 0	0.07947 ± 0.04725	0.03589 ± 0.01506	0 ± 0	0 ± 0	0.0006 ± 0.0006	0 ± 0	0 ± 0	0 ± 0
unknown methyl ester 2	18.257	18.08-18.31	2017	NA	0.00219 ± 0.0009	0.0085 ± 0.0026	0 ± 0	0.00049 ± 0.00049	0.00036 ± 0.00024	0.00175 ± 0.00105	0 ± 0	0.00035 ± 0.00025	0.00657 ± 0.00223	0.00331 ± 0.00179	0.0004 ± 0.0004	0 ± 0	0.0015 ± 0.00076	0 ± 0	0.0003 ± 0.00021	0 ± 0
LOX-DERIVED GREEN LEAF VOLATILES (GLVs)
(Z)-3-hexen-1-ol acetate	9.63633	9.84	1318	1	0 ± 0	0.00067 ± 0.00067	0 ± 0	0 ± 0	0.00036 ± 0.00036	0.00069 ± 0.00069	0 ± 0	0 ± 0	0.00054 ± 0.00054	0 ± 0	0 ± 0	0 ± 0	0.00075 ± 0.00054	0 ± 0	0 ± 0	0 ± 0
1-hexanol	10.144	10.22-10.41	1353	1	0.00133 ± 0.00076	0.00168 ± 0.00091	0.00278 ± 0.0005	0.00479 ± 0.00062	0 ± 0	0 ± 0	0 ± 0	0 ± 0	0.00241 ± 0.0008	0 ± 0	0.00408 ± 0.0007	0.00341 ± 0.00035	0 ± 0	0 ± 0	0 ± 0	0 ± 0
(Z)-3-hexen-1-ol	10.6205	10.64-10.84	1385	1	0.01993 ± 0.00556	0.02994 ± 0.00481	0.00134 ± 0.00072	0.00649 ± 0.00228	0.00018 ± 0.00018	0.00132 ± 0.0005	0.00013 ± 0.00013	0 ± 0	0.02731 ± 0.00534	0.02098 ± 0.00487	0.00603 ± 0.00188	0.00047 ± 0.00047	0.00086 ± 0.00036	0.0005 ± 0.0005	0.00011 ± 0.00011	0 ± 0
m/z 43(100), 67(75), 41(54), 82(46), 71(34), 55(15), 42(13), 57(9), 40(7), 68(6)	10.706	10.71-10.9	1391	NA	0.00235 ± 0.00152	0.04084 ± 0.00805*	0 ± 0	0.00064 ± 0.00064	0 ± 0	0 ± 0	0 ± 0	0 ± 0	0.01783 ± 0.0078	0.02786 ± 0.01131	0.00053 ± 0.00053	0 ± 0	0 ± 0	0 ± 0	0 ± 0	0 ± 0
(Z)-3-hexenyl butyrate	11.732	11.7-11.9	1465	3	0.03764 ± 0.01046	0.2795 ± 0.11775*	0 ± 0	0.00506 ± 0.00249	0 ± 0	0 ± 0	0 ± 0	0 ± 0	0.17315 ± 0.10148	0.13425 ± 0.05292	0.00414 ± 0.00211	0 ± 0	0 ± 0	0 ± 0	0 ± 0	0 ± 0
(Z)-3-hexenyl isovalerate	11.88	11.89-12.09	1476	3	0.00554 ± 0.00159	0.01639 ± 0.00537	0 ± 0	0.00262 ± 0.00153	0 ± 0	0.00137 ± 0.00069	0 ± 0	0 ± 0	0.00633 ± 0.00229	0.0187 ± 0.00627	0.00214 ± 0.00128	0 ± 0	0.0005 ± 0.00028	0.00112 ± 0.00112	0 ± 0	0 ± 0
1-octanol	12.9855	12.98-13.18	1559	3	0.00294 ± 0.00089	0.00438 ± 0.00143	0.00837 ± 0.00252	0.00806 ± 0.00275	0.00033 ± 0.00024	0.0001 ± 0.0001	0.00177 ± 0.00032	0.0022 ± 0.00041	0.00453 ± 0.0012	0.00222 ± 0.00074	0.01049 ± 0.00255	0.00403 ± 0.0009	0.00031 ± 0.00018	0 ± 0	0.00202 ± 0.00031	0.00193 ± 0.00047
(Z)-jasmone	17.658	17.48-17.71	1960	1	0.00385 ± 0.00199	0.01159 ± 0.00512	0 ± 0	0.00244 ± 0.00086	0.00013 ± 0.00013	0.00429 ± 0.0015	0.00026 ± 0.00026	0.00133 ± 0.00068	0.01064 ± 0.00433	0.00286 ± 0.00078	0.00142 ± 0.00077	0.00106 ± 0.00067	0.00316 ± 0.00117	0 ± 0	0.00132 ± 0.00058	0 ± 0
HYDROCARBONS
Hexadecane	13.61	13.5	1608	1	0.00028 ± 0.00028	0.00355 ± 0.00327	0.00081 ± 0.00081	0 ± 0	0.0122 ± 0.00605	0.26568 ± 0.12007	0 ± 0	0 ± 0	0.00307 ± 0.00261	0 ± 0	0.00059 ± 0.00059	0 ± 0	0.17951 ± 0.0915	0.04426 ± 0.02685	0 ± 0	0 ± 0
Docosane	20.14	19.85-20.09	2206	1	0 ± 0	0 ± 0	0 ± 0	0 ± 0	0 ± 0	0.00062 ± 0.00062	0.00754 ± 0.00108	0.00978 ± 0.00144	0 ± 0	0 ± 0	0 ± 0	0 ± 0	0.00044 ± 0.00044	0 ± 0	0.00941 ± 0.00119	0.00755 ± 0.00142
unknown alkane (close to tetracosane)	21.821	21.58-21.8	2388	NA	0.00444 ± 0.00444	0.00939 ± 0.00792	0.0007 ± 0.0007	0.01162 ± 0.01102	0.00042 ± 0.00042	0.00402 ± 0.00152	0 ± 0	0.00131 ± 0.00068	0.01107 ± 0.00688	0 ± 0	0.01001 ± 0.00899	0 ± 0	0.00317 ± 0.00117	0 ± 0	0.00109 ± 0.00058	0 ± 0
MONOTERPENES
β-myrcene	7.169	7.21-7.42	1164	3	0.00029 ± 0.00029	0.00185 ± 0.0012	0 ± 0	0 ± 0	0 ± 0	0.00004 ± 0.00004	0.00016 ± 0.00016	0.00113 ± 0.00038	0.00172 ± 0.00097	0 ± 0	0 ± 0	0 ± 0	0.00003 ± 0.00003	0 ± 0	0.00068 ± 0.0003	0.00059 ± 0.00039
(Z)-β-ocimene	8.346	8.55	1236	1	0.0002 ± 0.0002	0.00292 ± 0.002	0 ± 0	0 ± 0	0 ± 0	0 ± 0	0 ± 0	0 ± 0	0.0025 ± 0.0016	0 ± 0	0 ± 0	0 ± 0	0 ± 0	0 ± 0	0 ± 0	0 ± 0
(E)-β-ocimene	8.615	8.61-8.81	1253	1	0.13917 ± 0.06869	1.13237 ± 0.61206	0 ± 0	0 ± 0	0.00003 ± 0.00003	0.00006 ± 0.00006	0.00616 ± 0.00285	0.12544 ± 0.04542*	0.92409 ± 0.50327	0.15525 ± 0.07668	0 ± 0	0 ± 0	0.00007 ± 0.00005	0 ± 0	0.0981 ± 0.04114	0.01734 ± 0.00708
Ocimene epoxide isomer	12.119	12.09-12.24	1493	NA	0.00171 ± 0.00093	0.01282 ± 0.00538	0 ± 0	0 ± 0	0.00005 ± 0.00005	0.00006 ± 0.00006	0 ± 0	0.00072 ± 0.00049	0.01097 ± 0.00443	0.00109 ± 0.00109	0 ± 0	0 ± 0	0.00008 ± 0.00005	0 ± 0	0.0006 ± 0.00041	0 ± 0
Linalool	12.859	12.83-13.03	1550	1	0.01027 ± 0.00498	0.0183 ± 0.01081	0.00034 ± 0.00034	0.00071 ± 0.00038	0.0008 ± 0.00061	0.00256 ± 0.00096	0.00074 ± 0.00038	0.00477 ± 0.00148	0.02186 ± 0.00859	0.00166 ± 0.00081	0.00083 ± 0.00037	0 ± 0	0.0024 ± 0.00077	0 ± 0	0.0039 ± 0.00131	0.00103 ± 0.00067
(E)-furan linalool oxide	11.88	11.89-12.09	1476	1	0.00294 ± 0.00161	0.00463 ± 0.00205	0 ± 0	0 ± 0	0 ± 0	0 ± 0	0 ± 0	0 ± 0	0.00606 ± 0.00168	0 ± 0	0 ± 0	0 ± 0	0 ± 0	0 ± 0	0 ± 0	0 ± 0
SESQUITERPENES
α-copaene	12.185	12.13-12.34	1498	1	0 ± 0	0.01273 ± 0.00948	0.00081 ± 0.00062	0.00172 ± 0.00057	0 ± 0	0 ± 0	0 ± 0	0 ± 0	0.00932 ± 0.00774	0.00144 ± 0.00144	0.00199 ± 0.00055	0 ± 0	0 ± 0	0 ± 0	0 ± 0	0 ± 0
(E)-α-bergamotene	13.395	13.33-13.52	1591	3	0.02974 ± 0.00859	0.08441 ± 0.03623	0.00109 ± 0.0008	0.01735 ± 0.006	0 ± 0	0.00223 ± 0.00085	0 ± 0	0.00369 ± 0.00149	0.07036 ± 0.03003	0.03495 ± 0.01112	0.01366 ± 0.00537	0.00243 ± 0.00169	0.00133 ± 0.00065	0.0006 ± 0.0006	0.00273 ± 0.00132	0.00052 ± 0.00052
β-elemene	13.5	13.4-13.59	1599	3	0 ± 0	0.02656 ± 0.02656	0 ± 0	0.00691 ± 0.00691	0 ± 0	0.00203 ± 0.00137	0.00048 ± 0.00048	0.02332 ± 0.00807*	0.02125 ± 0.02125	0 ± 0	0.00566 ± 0.00566	0 ± 0	0.00145 ± 0.001	0 ± 0	0.01799 ± 0.00738	0.00277 ± 0.00182
β-caryophyllene	13.5888	13.58-13.73	1606	1	0.00794 ± 0.0052	0.06352 ± 0.04025	0 ± 0	0 ± 0	0.02447 ± 0.01707	0.33857 ± 0.20126	0 ± 0	0.07559 ± 0.02958*	0.05288 ± 0.03267	0.00714 ± 0.00469	0 ± 0	0 ± 0	0.25754 ± 0.14629	0.00414 ± 0.00414	0.0615 ± 0.02613	0.00224 ± 0.00224
(E)-β-farnesene	14.385	14.26-14.47	1672	1	0.0097 ± 0.00322	0.02881 ± 0.01413	0.00114 ± 0.00057	0.003 ± 0.00118	0.00072 ± 0.00032	0.0005 ± 0.00027	0.00831 ± 0.00164	0.00907 ± 0.0016	0.02507 ± 0.0116	0.00958 ± 0.00265	0.00299 ± 0.00096	0.00054 ± 0.00054	0.00087 ± 0.00026	0 ± 0	0.01022 ± 0.00148	0.00639 ± 0.00143
α-humulene	14.5062	14.36-14.57	1682	3	0.00782 ± 0.00282	0.02685 ± 0.00946	0.0683 ± 0.0451	0.01824 ± 0.01256	0.00161 ± 0.00083	0.03246 ± 0.00931*	0.0005 ± 0.0005	0.00269 ± 0.0012	0.01 ± 0.00568	0.02957 ± 0.00925	0.00196 ± 0.001	0.11483 ± 0.05363	0.02093 ± 0.0077	0.00795 ± 0.00613	0.00224 ± 0.00104	0.00063 ± 0.00063
α-muurolene	14.9	14.79-14.93	1714	3	0.01957 ± 0.00755	0.02917 ± 0.01422	0 ± 0	0.00131 ± 0.00087	0 ± 0	0.00072 ± 0.00072	0.0024 ± 0.00137	0.00279 ± 0.00154	0.03145 ± 0.01191	0.01257 ± 0.00512	0.00107 ± 0.00072	0 ± 0	0.00052 ± 0.00052	0 ± 0	0.00432 ± 0.0015	0 ± 0
(Z,E)-α-farnesene	15.1122	15-15.2	1731	1	0.00967 ± 0.00332	0.01663 ± 0.00654	0.00056 ± 0.00056	0.00106 ± 0.00074	0 ± 0	0.00204 ± 0.00116	0.00109 ± 0.00048	0.00715 ± 0.00298	0.01623 ± 0.00558	0.00801 ± 0.00221	0.00127 ± 0.00068	0 ± 0	0.00146 ± 0.00086	0 ± 0	0.00607 ± 0.00252	0.00119 ± 0.00094
Germacrene D	15.24	15.29	1743	1	0 ± 0	0 ± 0	0 ± 0	0 ± 0	0 ± 0	0 ± 0	0.00317 ± 0.00116	0.00622 ± 0.0015	0 ± 0	0 ± 0	0 ± 0	0 ± 0	0 ± 0	0 ± 0	0.00683 ± 0.00124	0.00149 ± 0.00074
(E,E)-α-farnesene	15.352	15.19-15.41	1752	2	0.12078 ± 0.04709	0.48835 ± 0.223	0.00099 ± 0.00065	0.00037 ± 0.00037	0.00673 ± 0.00393	0.06792 ± 0.02372*	0.00032 ± 0.00032	0.03925 ± 0.01533*	0.41782 ± 0.18462	0.1158 ± 0.03641	0.00103 ± 0.00053	0 ± 0	0.04966 ± 0.01857	0.00856 ± 0.00558	0.0297 ± 0.01389	0.00492 ± 0.00239
Caryophyllene oxide	18.1	17.9-18.13	2000	3	0.00638 ± 0.00299	0.01956 ± 0.00935	0.00039 ± 0.00039	0.00052 ± 0.00052	0.00432 ± 0.00162	0.05135 ± 0.01644*	0.00041 ± 0.00028	0.00718 ± 0.00233*	0.01783 ± 0.0077	0.00488 ± 0.002	0.00071 ± 0.00048	0 ± 0	0.03813 ± 0.01297	0.0038 ± 0.00141	0.00559 ± 0.00211	0.00111 ± 0.00085
Farnesol isomer 1	19.875	19.62-19.83	2178	NA	0.00243 ± 0.0006	0.00677 ± 0.00171	0 ± 0	0 ± 0	0.0002 ± 0.0002	0.00071 ± 0.00037	0 ± 0	0 ± 0	0.00414 ± 0.00141	0.00535 ± 0.00157	0 ± 0	0 ± 0	0.00065 ± 0.00029	0 ± 0	0 ± 0	0 ± 0
Farnesol isomer 2	20.65	20.41-20.6	2260	NA	0.00334 ± 0.00084	0.01012 ± 0.00207	0.00074 ± 0.00038	0.00152 ± 0.00069	0.00057 ± 0.00027	0.00082 ± 0.00043	0.00045 ± 0.00032	0.00052 ± 0.00027	0.00704 ± 0.00205	0.00621 ± 0.00168	0.00179 ± 0.00054	0 ± 0	0.00099 ± 0.00033	0 ± 0	0.00081 ± 0.00031	0 ± 0
DITERPENE DERIVATIVES
(E,E)-4,8,12-trimethyltrideca-1,3,7,11-tetraene (TMTT)	16.0515	15.93-16.1	1813	3	0.00758 ± 0.00334	0.01451 ± 0.00956	0 ± 0	0.00133 ± 0.0009	0.00996 ± 0.00525	0.05965 ± 0.01913*	0 ± 0	0.00125 ± 0.00125	0.01536 ± 0.00762	0.00386 ± 0.00262	0.00108 ± 0.00074	0 ± 0	0.04902 ± 0.01451	0.00165 ± 0.00105	0.00104 ± 0.00104	0 ± 0
Neophytadiene	17.311	17.04-17.27	1927	3	0 ± 0	0.00108 ± 0.00072	0 ± 0	0 ± 0	0 ± 0	0 ± 0	0 ± 0	0.00063 ± 0.00042	0.00086 ± 0.00058	0 ± 0	0 ± 0	0 ± 0	0 ± 0	0 ± 0	0.00052 ± 0.00035	0 ± 0
AROMATICS
Methyl benzoate	13.917	13.73-13.94	1633	1	0.00373 ± 0.00149	0.0016 ± 0.00089	0.00572 ± 0.00206	0.00826 ± 0.0023	0.00104 ± 0.00067	0.00289 ± 0.00187	0 ± 0	0.00063 ± 0.00045	0.00354 ± 0.00128	0.00121 ± 0.00083	0.00927 ± 0.00206	0.00303 ± 0.00099	0.00281 ± 0.00136	0 ± 0	0.00053 ± 0.00038	0 ± 0
Methyl salicylate	15.824	15.56-15.78	1788	1	0.00055 ± 0.00055	0 ± 0	0.00059 ± 0.00059	0.00826 ± 0.00276	0.00552 ± 0.00368	0.01169 ± 0.0074	0 ± 0	0.00479 ± 0.00479	0.00044 ± 0.00044	0 ± 0	0.0054 ± 0.00239	0.00329 ± 0.0024	0.01229 ± 0.0056	0 ± 0	0.00399 ± 0.00399	0 ± 0
Benzyl alcohol	16.898	16.66-16.86	1889	1	0.00174 ± 0.00114	0.00291 ± 0.00199	0.00059 ± 0.00059	0.00128 ± 0.00085	0 ± 0	0 ± 0	0 ± 0	0.00054 ± 0.00054	0.00287 ± 0.00161	0.00142 ± 0.00142	0.00147 ± 0.00077	0 ± 0	0 ± 0	0 ± 0	0.00045 ± 0.00045	0 ± 0
2-phenylethanol	17.3	17.04-17.27	1927	1	0 ± 0	0 ± 0	0.00549 ± 0.00095	0.0073 ± 0.00113	0 ± 0	0 ± 0	0 ± 0	0 ± 0	0 ± 0	0 ± 0	0.00769 ± 0.00097	0.00419 ± 0.00046	0 ± 0	0 ± 0	0 ± 0	0 ± 0
Benzoic acid ester	18.549	18.31-18.52	2045	NA	0.00288 ± 0.00111	0.0065 ± 0.00266	0.00047 ± 0.00031	0.00075 ± 0.00038	0.00053 ± 0.00029	0.00136 ± 0.00055	0.00041 ± 0.00027	0.0007 ± 0.00037	0.00639 ± 0.00213	0.00184 ± 0.00105	0.00095 ± 0.00033	0 ± 0	0.00135 ± 0.00041	0 ± 0	0.00092 ± 0.00034	0 ± 0
Hexyl benzoate	19.011	18.69-18.98	2091	1	0.00141 ± 0.00141	0.00114 ± 0.00114	0.00076 ± 0.00076	0.00234 ± 0.00142	0 ± 0	0 ± 0	0 ± 0	0 ± 0	0.00091 ± 0.00091	0.00188 ± 0.00188	0.00247 ± 0.00122	0 ± 0	0 ± 0	0 ± 0	0 ± 0	0 ± 0
(Z)-3-hexenyl benzoate	19.5095	19.25-19.49	2141	1	0.05115 ± 0.02128	0.12526 ± 0.05535	0.00028 ± 0.00028	0.00056 ± 0.00037	0.00414 ± 0.00172	0.01099 ± 0.00284	0.00015 ± 0.00015	0.00052 ± 0.00027	0.10542 ± 0.04589	0.05951 ± 0.02672	0.00066 ± 0.00035	0 ± 0	0.00837 ± 0.00245	0.00569 ± 0.00186	0.00056 ± 0.00024	0 ± 0
NITROGENOUS COMPOUNDS
2-methylbutyl-aldoxime	12.15	12.30	1495	4	0.00635 ± 0.00223	0.00607 ± 0.00261	0.00133 ± 0.00072	0.00119 ± 0.00049	0 ± 0	0 ± 0	0 ± 0	0 ± 0	0.00548 ± 0.00255	0.00742 ± 0.00142	0.00173 ± 0.00057	0.00039 ± 0.00039	0 ± 0	0 ± 0	0 ± 0	0 ± 0
Benzyl isocyanide	14.65	14.45-14.66	1693	4	0.02418 ± 0.00735	0.02287 ± 0.00707	0.00046 ± 0.00031	0.00039 ± 0.00039	0 ± 0	0 ± 0	0 ± 0	0.00069 ± 0.00051	0.02881 ± 0.0073	0.01472 ± 0.0031	0.00065 ± 0.00036	0 ± 0	0 ± 0	0 ± 0	0.0004 ± 0.0004	0.00025 ± 0.00025
Benzene nitrile	17.5	17.28-17.45	1945	1	0.52084 ± 0.15514	0.78283 ± 0.31707	0 ± 0	0 ± 0	0 ± 0	0 ± 0	0 ± 0	0 ± 0	0.70028 ± 0.26341	0.57109 ± 0.17749	0 ± 0	0 ± 0	0 ± 0	0 ± 0	0 ± 0	0 ± 0
UNKNOWNS
m/z 43(100), 41(67), 45(37), 81(28), 55(28), 57(24), 44(21), 93(17), 95(16), 67(16)	23.57	23.56	2619	NA	0 ± 0	0 ± 0	0 ± 0	0 ± 0	0 ± 0	0 ± 0	0.0167 ± 0.00277	0.02137 ± 0.00285	0 ± 0	0 ± 0	0 ± 0	0 ± 0	0 ± 0	0 ± 0	0.01958 ± 0.00278	0.01823 ± 0.003
m/z 69(100), 41(92), 91(62), 93(45), 77(36), 42(32), 53(32), 92(27), 79(23), 67(22)	15.656	15.51-15.72	1778	NA	0.00336 ± 0.00175	0.00578 ± 0.00322	0 ± 0	0 ± 0	0.00041 ± 0.00041	0 ± 0	0 ± 0	0 ± 0	0.00586 ± 0.00271	0.00242 ± 0.00156	0 ± 0	0 ± 0	0.0003 ± 0.0003	0 ± 0	0 ± 0	0 ± 0
m/z 109(100), 41(33), 81(17), 43(16), 104(16), 67(15), 57(14), 79(13), 93(11), 69(11)	17.905	17.74-17.96	1983	NA	0.00021 ± 0.00021	0 ± 0	0.01194 ± 0.00332	0.0156 ± 0.00558	0 ± 0	0 ± 0	0 ± 0	0 ± 0	0.00017 ± 0.00017	0 ± 0	0.01578 ± 0.00482	0.01038 ± 0.00283	0 ± 0	0 ± 0	0 ± 0	0 ± 0
m/z 43(100), 41(65), 45(48), 57(32), 44(26), 55(22), 81(18), 56(17), 71(16), 69(14)	23.625	23.78	2624	NA	0 ± 0	0 ± 0	0 ± 0	0 ± 0	0 ± 0	0 ± 0	0.00398 ± 0.00058	0.00476 ± 0.00064	0 ± 0	0 ± 0	0 ± 0	0 ± 0	0 ± 0	0 ± 0	0.00473 ± 0.00056	0.00384 ± 0.00068
*1. co-chromatography with authentic standard, 2. co-chromatography with natural product source, 3. MS and KI match with published data on same GC column (source: NIST webbook or Flavornet), 4. MS library match over 80% confidence. NA. none of criteria 1-4 apply.
