# Supplementary material for: Leaf Induction Impacts Behavior and Performance of a Pollinating Herbivore
Source: Front Plant Sci. 2021 Dec 17;12:791680. doi: 10.3389/fpls.2021.791680 (PMC8718909; doi:10.3389/fpls.2021.791680)
Supplement: Supplementary Table 2 — Mean volatile emission rates, standard errors (se), and sample size (N) for the four Nicotiana species broken down by plant anti-herbivore resistance treatment [control (C) or induced with jasmonic acid (JA)], and time of day (day or night). The total volatile emission rate (ng scent / h) for each plant was calculated as: [(sum of all normalized GC-FID peak areas) × amount of internal standard injected (34 ng) × sample volume (55 μL)] / timespan of volatile collection (5 h). [file Table_2.XLSX]

## Sheet: Sheet1
SI Table 2. Mean volatile emission rates, standard errors (se), and sample size (N) for the four Nicotiana species broken down by plant anti-herbivore resistance treatment [control (C) or induced with jasmonic acid (JA)], and time of day (day or night). The total volatile emission rate (ng scent / hr) for each plant was calculated as: [(sum of all normalized GC-FID peak areas) x amount of interna…
species	leaf induction treatment	time of volatile collection	mean volatile emission rate (ng scent/ hr)	se	N
N. excelsior	C	am	505.959	202.863	5
	C	pm	244.341	52.41	3
	JA	am	1649.86	780.653	5
	JA	pm	731.747	280.059	3
N. obtusifolia	C	am	49.1045	12.9284	5
	C	pm	100.555	36.7665	3
	JA	am	88.8319	12.5678	6
	JA	pm	53.3534	23.6447	3
N. repanda	C	am	38.9541	15.3848	7
	C	pm	2.69945	1.14316	3
	JA	am	440.546	118.161	7
	JA	pm	55.8571	21.4785	3
N. sylvestris	C	am	26.4377	4.97441	6
	C	pm	11.871	2.46988	4
	JA	am	196.658	45.7238	6
	JA	pm	41.9757	5.47962	4
